# Supplementary material for: Body composition reference charts for UK infants and children aged 6 weeks to 5 years based on measurement of total body water by isotope dilution
Source: Eur J Clin Nutr. 2019 Feb 26;74(1):141–8. doi: 10.1038/s41430-019-0409-x (PMC6949189; doi:10.1038/s41430-019-0409-x)
Supplement: Supplementary file 2 — Reference Data [file 41430_2019_409_MOESM2_ESM.xls]

## Sheet: TbwBOYS
Wells, Davies, Fewtrell and Cole. Body composition reference charts for UK infants and children 2019
	Total body water (kg)						Fat-free mass (kg)						Fat mass (kg)						Fat-free massinde (kgm2)						Fat mass index (kgm2)
	Male			Female			Male			Female			Male			Female			Male			Female			Male			Female
year	L	M	S	L	M	S	L	M	S	L	M	S	L	M	S	L	M	S	L	M	S	L	M	S	L	M	S	L	M	S
0.08	0.319836	3.14186	0.116753	0.13925	2.92281	0.11603	0.326362	3.89871	0.116589	0.118694	3.64098	0.116609	0.788102	0.668449	0.355531	0.14581	0.737914	0.287581	-0.229293	12.3088	0.084908	0.387172	11.6712	0.0920375	0.899261	2.56956	0.336304	0.256149	2.51355	0.267529
0.083	0.319836	3.15216	0.116753	0.13925	2.93205	0.11603	0.326362	3.91206	0.116589	0.118694	3.65281	0.116609	0.788102	0.69621	0.355531	0.14581	0.754528	0.288589	-0.229293	12.3186	0.084908	0.387172	11.6808	0.0920375	0.899261	2.61714	0.336304	0.256149	2.56896	0.268503
0.167	0.319836	3.40945	0.116753	0.13925	3.16303	0.11603	0.326362	4.24549	0.116589	0.118694	3.94847	0.116609	0.788102	1.16789	0.355531	0.14581	1.14357	0.305758	-0.229293	12.4832	0.084908	0.387172	11.8424	0.0920375	0.899261	3.39931	0.336304	0.256149	3.54066	0.285044
0.25	0.319836	3.66564	0.116753	0.13925	3.39316	0.11603	0.326362	4.57752	0.116589	0.118694	4.24312	0.116609	0.788102	1.45316	0.355531	0.14581	1.49082	0.315958	-0.229293	12.5744	0.084908	0.387172	11.9395	0.0920375	0.899261	3.80119	0.336304	0.256149	4.07275	0.29472
0.333	0.319836	3.91959	0.116753	0.13925	3.62146	0.11603	0.326362	4.9067	0.116589	0.118694	4.53559	0.116609	0.788102	1.66193	0.355531	0.14581	1.72446	0.323321	-0.229293	12.6372	0.084908	0.387172	12.0126	0.0920375	0.899261	4.03154	0.336304	0.256149	4.33071	0.301585
0.417	0.319836	4.1704	0.116753	0.13925	3.84695	0.11603	0.326362	5.23191	0.116589	0.118694	4.8247	0.116609	0.788102	1.82632	0.355531	0.14581	1.88528	0.329116	-0.229293	12.6836	0.084908	0.387172	12.0699	0.0920375	0.899261	4.16432	0.336304	0.256149	4.44846	0.30691
0.5	0.319836	4.41725	0.116753	0.13925	4.06863	0.11603	0.326362	5.55214	0.116589	0.118694	5.10926	0.116609	0.788102	1.96185	0.355531	0.14581	2.00028	0.333911	-0.229293	12.7194	0.084908	0.387172	12.1152	0.0920375	0.899261	4.23726	0.336304	0.256149	4.48834	0.311261
0.583	0.319836	4.65942	0.116753	0.13925	4.28571	0.11603	0.326362	5.86649	0.116589	0.118694	5.38833	0.116609	0.788102	2.07705	0.355531	0.14581	2.08666	0.33801	-0.229293	12.7476	0.084908	0.387172	12.1518	0.0920375	0.899261	4.27116	0.336304	0.256149	4.48379	0.314939
0.667	0.319836	4.89626	0.116753	0.13925	4.49781	0.11603	0.326362	6.17417	0.116589	0.118694	5.66146	0.116609	0.788102	2.17718	0.355531	0.14581	2.1569	0.341593	-0.229293	12.77	0.084908	0.387172	12.1819	0.0920375	0.899261	4.27965	0.336304	0.256149	4.45622	0.318126
0.75	0.319836	5.12719	0.116753	0.13925	4.70469	0.11603	0.326362	6.47447	0.116589	0.118694	5.92833	0.116609	0.788102	2.26569	0.355531	0.14581	2.21736	0.344778	-0.229293	12.788	0.084908	0.387172	12.2069	0.0920375	0.899261	4.27114	0.336304	0.256149	4.41667	0.320936
0.833	0.319836	5.35173	0.116753	0.13925	4.90617	0.11603	0.326362	6.76677	0.116589	0.118694	6.18873	0.116609	0.788102	2.34499	0.355531	0.14581	2.27188	0.347647	-0.229293	12.8023	0.084908	0.387172	12.228	0.0920375	0.899261	4.25106	0.336304	0.256149	4.37148	0.323451
0.917	0.319836	5.56967	0.116753	0.13925	5.10234	0.11603	0.326362	7.05082	0.116589	0.118694	6.44275	0.116609	0.788102	2.41686	0.355531	0.14581	2.32313	0.350256	-0.229293	12.8137	0.084908	0.387172	12.246	0.0920375	0.899261	4.22372	0.336304	0.256149	4.32474	0.325725
1	0.319836	5.7809	0.116753	0.13925	5.29338	0.11603	0.326362	7.32648	0.116589	0.118694	6.69058	0.116609	0.788102	2.48266	0.355531	0.14581	2.37274	0.35265	-0.229293	12.823	0.084908	0.387172	12.2615	0.0920375	0.899261	4.19213	0.336304	0.256149	4.27888	0.327802
1.083	0.319836	5.98541	0.116753	0.13925	5.47947	0.11603	0.326362	7.59372	0.116589	0.118694	6.93243	0.116609	0.788102	2.5434	0.355531	0.14581	2.42165	0.354861	-0.229293	12.8305	0.084908	0.387172	12.2751	0.0920375	0.899261	4.15827	0.336304	0.256149	4.23522	0.329712
1.167	0.319836	6.18341	0.116753	0.13925	5.66082	0.11603	0.326362	7.85282	0.116589	0.118694	7.16854	0.116609	0.788102	2.59986	0.355531	0.14581	2.47025	0.356916	-0.229293	12.8367	0.084908	0.387172	12.287	0.0920375	0.899261	4.12346	0.336304	0.256149	4.19412	0.33148
1.25	0.319836	6.37524	0.116753	0.13925	5.83768	0.11603	0.326362	8.10419	0.116589	0.118694	7.39921	0.116609	0.788102	2.65267	0.355531	0.14581	2.51867	0.358835	-0.229293	12.8419	0.084908	0.387172	12.2975	0.0920375	0.899261	4.0885	0.336304	0.256149	4.1556	0.333126
1.333	0.319836	6.5612	0.116753	0.13925	6.01029	0.11603	0.326362	8.34821	0.116589	0.118694	7.62471	0.116609	0.788102	2.70232	0.355531	0.14581	2.567	0.360636	-0.229293	12.8462	0.084908	0.387172	12.3068	0.0920375	0.899261	4.05395	0.336304	0.256149	4.1196	0.334667
1.417	0.319836	6.74159	0.116753	0.13925	6.17884	0.11603	0.326362	8.58524	0.116589	0.118694	7.84529	0.116609	0.788102	2.74921	0.355531	0.14581	2.61529	0.362333	-0.229293	12.85	0.084908	0.387172	12.3152	0.0920375	0.899261	4.02016	0.336304	0.256149	4.08605	0.336113
1.5	0.319836	6.91667	0.116753	0.13925	6.34357	0.11603	0.326362	8.81563	0.116589	0.118694	8.06119	0.116609	0.788102	2.79365	0.355531	0.14581	2.66355	0.363936	-0.229293	12.8533	0.084908	0.387172	12.3227	0.0920375	0.899261	3.98738	0.336304	0.256149	4.05483	0.337477
1.583	0.319836	7.08671	0.116753	0.13925	6.50465	0.11603	0.326362	9.0397	0.116589	0.118694	8.27266	0.116609	0.788102	2.83593	0.355531	0.14581	2.71181	0.365455	-0.229293	12.8562	0.084908	0.387172	12.3295	0.0920375	0.899261	3.95575	0.336304	0.256149	4.02582	0.338767
1.667	0.319836	7.25196	0.116753	0.13925	6.66228	0.11603	0.326362	9.25775	0.116589	0.118694	8.4799	0.116609	0.788102	2.87626	0.355531	0.14581	2.76004	0.3669	-0.229293	12.8589	0.084908	0.387172	12.3356	0.0920375	0.899261	3.92538	0.336304	0.256149	3.9989	0.339992
1.75	0.319836	7.41264	0.116753	0.13925	6.81661	0.11603	0.326362	9.47008	0.116589	0.118694	8.6831	0.116609	0.788102	2.91485	0.355531	0.14581	2.80829	0.368277	-0.229293	12.8613	0.084908	0.387172	12.3411	0.0920375	0.899261	3.89629	0.336304	0.256149	3.97403	0.341156
1.833	0.319836	7.56896	0.116753	0.13925	6.96776	0.11603	0.326362	9.67694	0.116589	0.118694	8.88243	0.116609	0.788102	2.95184	0.355531	0.14581	2.85658	0.369593	-0.229293	12.8635	0.084908	0.387172	12.3462	0.0920375	0.899261	3.86848	0.336304	0.256149	3.9513	0.342266
1.917	0.319836	7.72114	0.116753	0.13925	7.11585	0.11603	0.326362	9.8786	0.116589	0.118694	9.07801	0.116609	0.788102	2.9874	0.355531	0.14581	2.90497	0.370851	-0.229293	12.8656	0.084908	0.387172	12.3507	0.0920375	0.899261	3.84194	0.336304	0.256149	3.93076	0.343327
2	0.319836	7.8694	0.116753	0.13925	7.26098	0.11603	0.326362	10.0754	0.116589	0.118694	9.26998	0.116609	0.788102	3.02162	0.355531	0.14581	2.95344	0.372058	-0.229293	12.8676	0.084908	0.387172	12.3549	0.0920375	0.899261	3.81663	0.336304	0.256149	3.91238	0.344342
2.083	0.319836	8.01403	0.116753	0.13925	7.40327	0.11603	0.326362	10.2676	0.116589	0.118694	9.45849	0.116609	0.788102	3.05462	0.355531	0.14581	3.00196	0.373218	-0.229293	12.8696	0.084908	0.387172	12.3587	0.0920375	0.899261	3.79243	0.336304	0.256149	3.89597	0.345317
2.167	0.319836	8.15527	0.116753	0.13925	7.54285	0.11603	0.326362	10.4555	0.116589	0.118694	9.6437	0.116609	0.788102	3.08648	0.355531	0.14581	3.05047	0.374333	-0.229293	12.8715	0.084908	0.387172	12.3622	0.0920375	0.899261	3.76927	0.336304	0.256149	3.88136	0.346253
2.25	0.319836	8.29334	0.116753	0.13925	7.67981	0.11603	0.326362	10.6395	0.116589	0.118694	9.82574	0.116609	0.788102	3.11728	0.355531	0.14581	3.0989	0.375407	-0.229293	12.8734	0.084908	0.387172	12.3653	0.0920375	0.899261	3.74702	0.336304	0.256149	3.86834	0.347153
2.333	0.319836	8.42847	0.116753	0.13925	7.81425	0.11603	0.326362	10.8198	0.116589	0.118694	10.0047	0.116609	0.788102	3.14709	0.355531	0.14581	3.1472	0.376444	-0.229293	12.8753	0.084908	0.387172	12.3682	0.0920375	0.899261	3.72558	0.336304	0.256149	3.85675	0.348021
2.417	0.319836	8.56091	0.116753	0.13925	7.9463	0.11603	0.326362	10.9967	0.116589	0.118694	10.1808	0.116609	0.788102	3.17596	0.355531	0.14581	3.19532	0.377445	-0.229293	12.8773	0.084908	0.387172	12.3707	0.0920375	0.899261	3.70485	0.336304	0.256149	3.84643	0.348858
2.5	0.319836	8.69089	0.116753	0.13925	8.07608	0.11603	0.326362	11.1705	0.116589	0.118694	10.3542	0.116609	0.788102	3.20396	0.355531	0.14581	3.24321	0.378412	-0.229293	12.8792	0.084908	0.387172	12.3731	0.0920375	0.899261	3.68472	0.336304	0.256149	3.83724	0.349667
2.583	0.319836	8.81866	0.116753	0.13925	8.20371	0.11603	0.326362	11.3416	0.116589	0.118694	10.5251	0.116609	0.788102	3.23112	0.355531	0.14581	3.29085	0.379349	-0.229293	12.8813	0.084908	0.387172	12.3753	0.0920375	0.899261	3.66508	0.336304	0.256149	3.82912	0.35045
2.667	0.319836	8.94444	0.116753	0.13925	8.32932	0.11603	0.326362	11.5101	0.116589	0.118694	10.6935	0.116609	0.788102	3.25749	0.355531	0.14581	3.33823	0.380257	-0.229293	12.8834	0.084908	0.387172	12.3772	0.0920375	0.899261	3.64584	0.336304	0.256149	3.82204	0.351208
2.75	0.319836	9.06845	0.116753	0.13925	8.45303	0.11603	0.326362	11.6765	0.116589	0.118694	10.8596	0.116609	0.788102	3.28312	0.355531	0.14581	3.38533	0.381137	-0.229293	12.8857	0.084908	0.387172	12.379	0.0920375	0.899261	3.6269	0.336304	0.256149	3.81593	0.351942
2.833	0.319836	9.19092	0.116753	0.13925	8.57499	0.11603	0.326362	11.841	0.116589	0.118694	11.0237	0.116609	0.788102	3.30803	0.355531	0.14581	3.43212	0.381991	-0.229293	12.888	0.084908	0.387172	12.3807	0.0920375	0.899261	3.60818	0.336304	0.256149	3.81069	0.352654
2.917	0.319836	9.31206	0.116753	0.13925	8.69534	0.11603	0.326362	12.0038	0.116589	0.118694	11.1859	0.116609	0.788102	3.33226	0.355531	0.14581	3.47856	0.382822	-0.229293	12.8904	0.084908	0.387172	12.3823	0.0920375	0.899261	3.58959	0.336304	0.256149	3.80624	0.353346
3	0.319836	9.43208	0.116753	0.13925	8.81424	0.11603	0.326362	12.1653	0.116589	0.118694	11.3464	0.116609	0.788102	3.35584	0.355531	0.14581	3.52463	0.383629	-0.229293	12.893	0.084908	0.387172	12.3837	0.0920375	0.899261	3.57106	0.336304	0.256149	3.80245	0.354018
3.083	0.319836	9.55118	0.116753	0.13925	8.93183	0.11603	0.326362	12.3257	0.116589	0.118694	11.5053	0.116609	0.788102	3.3788	0.355531	0.14581	3.5703	0.384414	-0.229293	12.8956	0.084908	0.387172	12.385	0.0920375	0.899261	3.55257	0.336304	0.256149	3.79926	0.354672
3.167	0.319836	9.66951	0.116753	0.13925	9.04822	0.11603	0.326362	12.4851	0.116589	0.118694	11.6629	0.116609	0.788102	3.40117	0.355531	0.14581	3.61553	0.385179	-0.229293	12.8984	0.084908	0.387172	12.3863	0.0920375	0.899261	3.53409	0.336304	0.256149	3.79656	0.355308
3.25	0.319836	9.78719	0.116753	0.13925	9.16353	0.11603	0.326362	12.6438	0.116589	0.118694	11.8192	0.116609	0.788102	3.42298	0.355531	0.14581	3.66032	0.385925	-0.229293	12.9012	0.084908	0.387172	12.3876	0.0920375	0.899261	3.51563	0.336304	0.256149	3.79431	0.355928
3.333	0.319836	9.90436	0.116753	0.13925	9.27788	0.11603	0.326362	12.8018	0.116589	0.118694	11.9744	0.116609	0.788102	3.44426	0.355531	0.14581	3.70464	0.386652	-0.229293	12.9042	0.084908	0.387172	12.3888	0.0920375	0.899261	3.49721	0.336304	0.256149	3.79242	0.356532
3.417	0.319836	10.0211	0.116753	0.13925	9.39137	0.11603	0.326362	12.9595	0.116589	0.118694	12.1286	0.116609	0.788102	3.46502	0.355531	0.14581	3.74848	0.387361	-0.229293	12.9072	0.084908	0.387172	12.3899	0.0920375	0.899261	3.47884	0.336304	0.256149	3.79086	0.357122
3.5	0.319836	10.1375	0.116753	0.13925	9.50404	0.11603	0.326362	13.1167	0.116589	0.118694	12.2819	0.116609	0.788102	3.4853	0.355531	0.14581	3.79183	0.388053	-0.229293	12.9104	0.084908	0.387172	12.391	0.0920375	0.899261	3.46051	0.336304	0.256149	3.78955	0.357697
3.583	0.319836	10.2538	0.116753	0.13925	9.61599	0.11603	0.326362	13.2737	0.116589	0.118694	12.4344	0.116609	0.788102	3.50511	0.355531	0.14581	3.83466	0.38873	-0.229293	12.9136	0.084908	0.387172	12.3921	0.0920375	0.899261	3.44224	0.336304	0.256149	3.78845	0.358258
3.667	0.319836	10.3698	0.116753	0.13925	9.72726	0.11603	0.326362	13.4307	0.116589	0.118694	12.5861	0.116609	0.788102	3.52447	0.355531	0.14581	3.87697	0.38939	-0.229293	12.9169	0.084908	0.387172	12.3931	0.0920375	0.899261	3.42402	0.336304	0.256149	3.78751	0.358807
3.75	0.319836	10.4859	0.116753	0.13925	9.83792	0.11603	0.326362	13.5876	0.116589	0.118694	12.7371	0.116609	0.788102	3.5434	0.355531	0.14581	3.91874	0.390037	-0.229293	12.9202	0.084908	0.387172	12.3941	0.0920375	0.899261	3.40587	0.336304	0.256149	3.78669	0.359343
3.833	0.319836	10.6019	0.116753	0.13925	9.948	0.11603	0.326362	13.7446	0.116589	0.118694	12.8875	0.116609	0.788102	3.56192	0.355531	0.14581	3.95998	0.390669	-0.229293	12.9237	0.084908	0.387172	12.3951	0.0920375	0.899261	3.38779	0.336304	0.256149	3.78597	0.359868
3.917	0.319836	10.718	0.116753	0.13925	10.0576	0.11603	0.326362	13.9017	0.116589	0.118694	13.0374	0.116609	0.788102	3.58004	0.355531	0.14581	4.00067	0.391288	-0.229293	12.9271	0.084908	0.387172	12.3961	0.0920375	0.899261	3.36979	0.336304	0.256149	3.78532	0.360381
4	0.319836	10.8341	0.116753	0.13925	10.1666	0.11603	0.326362	14.0589	0.116589	0.118694	13.1867	0.116609	0.788102	3.59779	0.355531	0.14581	4.04083	0.391894	-0.229293	12.9306	0.084908	0.387172	12.3971	0.0920375	0.899261	3.35187	0.336304	0.256149	3.78471	0.360883
4.083	0.319836	10.9505	0.116753	0.13925	10.2752	0.11603	0.326362	14.2165	0.116589	0.118694	13.3355	0.116609	0.788102	3.61517	0.355531	0.14581	4.08045	0.392488	-0.229293	12.9342	0.084908	0.387172	12.398	0.0920375	0.899261	3.33406	0.336304	0.256149	3.78415	0.361375
4.167	0.319836	11.067	0.116753	0.13925	10.3834	0.11603	0.326362	14.3743	0.116589	0.118694	13.4839	0.116609	0.788102	3.63221	0.355531	0.14581	4.11953	0.39307	-0.229293	12.9377	0.084908	0.387172	12.3989	0.0920375	0.899261	3.31634	0.336304	0.256149	3.78362	0.361857
4.25	0.319836	11.1837	0.116753	0.13925	10.4912	0.11603	0.326362	14.5324	0.116589	0.118694	13.6318	0.116609	0.788102	3.64891	0.355531	0.14581	4.15808	0.39364	-0.229293	12.9413	0.084908	0.387172	12.3999	0.0920375	0.899261	3.29872	0.336304	0.256149	3.78312	0.36233
4.333	0.319836	11.3008	0.116753	0.13925	10.5986	0.11603	0.326362	14.691	0.116589	0.118694	13.7793	0.116609	0.788102	3.66528	0.355531	0.14581	4.19612	0.3942	-0.229293	12.945	0.084908	0.387172	12.4008	0.0920375	0.899261	3.28119	0.336304	0.256149	3.78265	0.362793
4.417	0.319836	11.4181	0.116753	0.13925	10.7056	0.11603	0.326362	14.85	0.116589	0.118694	13.9263	0.116609	0.788102	3.68134	0.355531	0.14581	4.23364	0.394749	-0.229293	12.9486	0.084908	0.387172	12.4017	0.0920375	0.899261	3.26377	0.336304	0.256149	3.7822	0.363248
4.5	0.319836	11.5358	0.116753	0.13925	10.8122	0.11603	0.326362	15.0095	0.116589	0.118694	14.073	0.116609	0.788102	3.6971	0.355531	0.14581	4.27065	0.395288	-0.229293	12.9523	0.084908	0.387172	12.4025	0.0920375	0.899261	3.24645	0.336304	0.256149	3.78179	0.363694
4.583	0.319836	11.6539	0.116753	0.13925	10.9184	0.11603	0.326362	15.1695	0.116589	0.118694	14.2193	0.116609	0.788102	3.71257	0.355531	0.14581	4.30716	0.395817	-0.229293	12.9559	0.084908	0.387172	12.4034	0.0920375	0.899261	3.22924	0.336304	0.256149	3.78139	0.364132
4.667	0.319836	11.7723	0.116753	0.13925	11.0243	0.11603	0.326362	15.33	0.116589	0.118694	14.3652	0.116609	0.788102	3.72776	0.355531	0.14581	4.34318	0.396336	-0.229293	12.9596	0.084908	0.387172	12.4042	0.0920375	0.899261	3.21214	0.336304	0.256149	3.78101	0.364562
4.75	0.319836	11.8911	0.116753	0.13925	11.1297	0.11603	0.326362	15.491	0.116589	0.118694	14.5106	0.116609	0.788102	3.74268	0.355531	0.14581	4.3787	0.396847	-0.229293	12.9632	0.084908	0.387172	12.4051	0.0920375	0.899261	3.19516	0.336304	0.256149	3.78064	0.364984
4.833	0.319836	12.0102	0.116753	0.13925	11.2349	0.11603	0.326362	15.6524	0.116589	0.118694	14.6557	0.116609	0.788102	3.75734	0.355531	0.14581	4.41374	0.397348	-0.229293	12.9669	0.084908	0.387172	12.4059	0.0920375	0.899261	3.17829	0.336304	0.256149	3.78026	0.365399
4.917	0.319836	12.1296	0.116753	0.13925	11.3396	0.11603	0.326362	15.8142	0.116589	0.118694	14.8003	0.116609	0.788102	3.77175	0.355531	0.14581	4.44831	0.397842	-0.229293	12.9705	0.084908	0.387172	12.4067	0.0920375	0.899261	3.16154	0.336304	0.256149	3.77988	0.365807
5	0.319836	12.2492	0.116753	0.13925	11.4439	0.11603	0.326362	15.9764	0.116589	0.118694	14.9446	0.116609	0.788102	3.78591	0.355531	0.14581	4.48239	0.398326	-0.229293	12.9741	0.084908	0.387172	12.4075	0.0920375	0.899261	3.1449	0.336304	0.256149	3.77946	0.366208
